# Supplementary material for: Sample checklist of Gastropoda and Bivalvia in Cham Islands, Vietnam
Source: Biodivers Data J. 2019 Feb 19;(7):e32930. doi: 10.3897/BDJ.7.e32930 (PMC6391368; doi:10.3897/BDJ.7.e32930)
Supplement: Supplementary material 1 — The list of Bivalvia and Gastropod recorded in Cham Island in May 2017 [file bdj-07-e32930-s001.csv]

SCIENTIFIC_NAME	COMMON_NAME	RANK	Kingdom	Phylum	Class	Order	Family	Genus	specificEpithet	Authorship	Collection_code	Specimen_number	Locality_Name	Longtitude	Latitude	GeodeticDatum	Collected_Year	Collected_Month	Collected_Day	Collector	New_Record
Arca avellana Lamarck, 1819	Bivalve	Species	Animalia	Mollusca	Bivalvia	Arcida	Arcidae	Arca	avellana	Lamarck, 1819	IEBR_M_CLC	01	Bai Huong	108.528494	15.930946	WGS84	2017	5	10	Do Van Tu, Le Hung Anh, Luu The Anh	+
Arca ventricosa Lamarck, 1819	Bivalve	Species	Animalia	Mollusca	Bivalvia	Arcida	Arcidae	Arca	ventricosa	Lamarck, 1819	IEBR_M_CLC	02	Bai Huong	108.528494	15.930946	WGS84	2017	5	10	Do Van Tu, Le Hung Anh, Luu The Anh	+
Barbatia amygdalumtostum (Röding, 1798)	Bivalve	Species	Animalia	Mollusca	Bivalvia	Arcida	Arcidae	Barbatia	amygdalumtostum	(Röding, 1798)	IEBR_M_CLC	03	Hon La	108.44516	15.96868	WGS84	2017	5	10	Do Van Tu, Le Hung Anh, Luu The Anh	+
Barbatia foliata (Forsskål in Niebuhr, 1775)	Bivalve	Species	Animalia	Mollusca	Bivalvia	Arcida	Arcidae	Barbatia	foliata	(Forsskål in Niebuhr, 1775)	IEBR_M_CLC	04	Hon La	108.44516	15.96868	WGS84	2017	5	10	Do Van Tu, Le Hung Anh, Luu The Anh
Tridacna crocea Lamarck, 1819	Bivalve	Species	Animalia	Mollusca	Bivalvia	Cardiida	Cardiidae	Tridacna	crocea	Lamarck, 1819	IEBR_M_CLC	20	Hon Dai	108.47814	15.94558	WGS84	2017	5	10	Do Van Tu, Le Hung Anh, Luu The Anh
Vasticardium angulatum (Lamarck, 1819)	Bivalve	Species	Animalia	Mollusca	Bivalvia	Cardiida	Cardiidae	Vasticardium	angulatum	(Lamarck, 1819)	IEBR_M_CLC	21	Bai Ong	108.500214	15.960193	WGS84	2017	5	11	Do Van Tu, Le Hung Anh, Luu The Anh	+
Cardita variegata Bruguière, 1792	Bivalve	Species	Animalia	Mollusca	Bivalvia	Cardiida	Carditidae	Cardita	variegata	Bruguière, 1792	IEBR_M_CLC	19	Hon Tai	108.53193	15.90513	WGS84	2017	5	10	Do Van Tu, Le Hung Anh, Luu The Anh
Donax cuneatus Linnaeus, 1758	Bivalve	Species	Animalia	Mollusca	Bivalvia	Cardiida	Donacidae	Donax	cuneatus	Linnaeus, 1758	IEBR_M_CLC	18	Bai Huong	108.528494	15.930946	WGS84	2017	5	10	Do Van Tu, Le Hung Anh, Luu The Anh	+
Asaphis violascens (Forsskål in Niebuhr, 1775)	Bivalve	Species	Animalia	Mollusca	Bivalvia	Cardiida	Psammobiidae	Asaphis	violascens	(Forsskål in Niebuhr, 1775)	IEBR_M_CLC	22	Bai Bac	108.49052	15.96038	WGS84	2017	5	12	Do Van Tu, Le Hung Anh, Luu The Anh	+
Gari elongata (Lamarck, 1818)	Bivalve	Species	Animalia	Mollusca	Bivalvia	Cardiida	Psammobiidae	Gari	elongata	(Lamarck, 1818)	IEBR_M_CLC	23	Bai Ong	108.500214	15.960193	WGS84	2017	5	11	Do Van Tu, Le Hung Anh, Luu The Anh	+
Semele zebuensis (Hanley, 1843)	Bivalve	Species	Animalia	Mollusca	Bivalvia	Cardiida	Semelidae	Semele	zebuensis	(Hanley, 1843)	IEBR_M_CLC	25	Bai Ong	108.500214	15.960193	WGS84	2017	5	11	Do Van Tu, Le Hung Anh, Luu The Anh	+
Macalia bruguieri (Hanley, 1844)	Bivalve	Species	Animalia	Mollusca	Bivalvia	Cardiida	Tellinidae	Macalia	bruguieri	(Hanley, 1844)	IEBR_M_CLC	24	Bai Huong	108.528494	15.930946	WGS84	2017	5	10	Do Van Tu, Le Hung Anh, Luu The Anh	+
Anodontia edentula (Linnaeus, 1758)	Bivalve	Species	Animalia	Mollusca	Bivalvia	Lucinida	Lucinidae	Anodontia	edentula	(Linnaeus, 1758)	IEBR_M_CLC	26	Bai Ong	108.500214	15.960193	WGS84	2017	5	11	Do Van Tu, Le Hung Anh, Luu The Anh	+
Codakia tigerina (Linnaeus, 1758)	Bivalve	Species	Animalia	Mollusca	Bivalvia	Lucinida	Lucinidae	Codakia	tigerina	(Linnaeus, 1758)	IEBR_M_CLC	27	Bai Bac	108.49052	15.96038	WGS84	2017	5	12	Do Van Tu, Le Hung Anh, Luu The Anh	+
Ctena bella (Conrad, 1837)	Bivalve	Species	Animalia	Mollusca	Bivalvia	Lucinida	Lucinidae	Ctena	bella	(Conrad, 1837)	IEBR_M_CLC	28	Bai Bac	108.49052	15.96038	WGS84	2017	5	12	Do Van Tu, Le Hung Anh, Luu The Anh	+
Brachidontes sp.	Bivalve	Genus	Animalia	Mollusca	Bivalvia	Mytilida	Mytilidae	Brachidontes	sp.		IEBR_M_CLC	05	Hon Tai	108.53193	15.90513	WGS84	2017	5	10	Do Van Tu, Le Hung Anh, Luu The Anh	+
Lithophaga sp.	Bivalve	Genus	Animalia	Mollusca	Bivalvia	Mytilida	Mytilidae	Lithophaga	sp.		IEBR_M_CLC	06	Hon Dai	108.47814	15.94558	WGS84	2017	5	10	Do Van Tu, Le Hung Anh, Luu The Anh	+
Perna viridis (Linnaeus, 1758)	Bivalve	Species	Animalia	Mollusca	Bivalvia	Mytilida	Mytilidae	Perna	viridis	(Linnaeus, 1758)	IEBR_M_CLC	07	Bai Huong	108.528494	15.930946	WGS84	2017	5	10	Do Van Tu, Le Hung Anh, Luu The Anh	+
Septifer bilocularis (Linnaeus, 1758)	Bivalve	Species	Animalia	Mollusca	Bivalvia	Mytilida	Mytilidae	Septifer	bilocularis	(Linnaeus, 1758)	IEBR_M_CLC	08	Hon Dai	108.47814	15.94558	WGS84	2017	5	10	Do Van Tu, Le Hung Anh, Luu The Anh
Septifer sp.	Bivalve	Genus	Animalia	Mollusca	Bivalvia	Mytilida	Mytilidae	Septifer	sp.		IEBR_M_CLC	09	Bai Bac	108.49052	15.96038	WGS84	2017	5	12	Do Van Tu, Le Hung Anh, Luu The Anh	+
Hyotissa inermis (G.B.Sowerby II, 1871)	Bivalve	Species	Animalia	Mollusca	Bivalvia	Ostreida	Gryphaeidae	Hyotissa	inermis	(G.B.Sowerby II, 1871)	IEBR_M_CLC	41	Bai Ong	108.500214	15.960193	WGS84	2017	5	11	Do Van Tu, Le Hung Anh, Luu The Anh
Hyotissa sp.	Bivalve	Genus	Animalia	Mollusca	Bivalvia	Ostreida	Gryphaeidae	Hyotissa	sp.		IEBR_M_CLC	42	Bai Huong	108.528494	15.930946	WGS84	2017	5	10	Do Van Tu, Le Hung Anh, Luu The Anh	+
Malleus albus Lamarck, 1819	Bivalve	Species	Animalia	Mollusca	Bivalvia	Ostreida	Malleidae	Malleus	albus	Lamarck, 1819	IEBR_M_CLC	43	Bai Ong	108.500214	15.960193	WGS84	2017	5	11	Do Van Tu, Le Hung Anh, Luu The Anh
Crassostrea gigas (Thunberg, 1793)	Bivalve	Species	Animalia	Mollusca	Bivalvia	Ostreida	Ostreidae	Crassostrea	gigas	(Thunberg, 1793)	IEBR_M_CLC	37	Bai Huong	108.528494	15.930946	WGS84	2017	5	10	Do Van Tu, Le Hung Anh, Luu The Anh	+
Dendostrea sp.	Bivalve	Genus	Animalia	Mollusca	Bivalvia	Ostreida	Ostreidae	Dendostrea	sp.		IEBR_M_CLC	38	Bai Huong	108.528494	15.930946	WGS84	2017	5	10	Do Van Tu, Le Hung Anh, Luu The Anh	+
Saccostrea glomerata (Gould, 1850)	Bivalve	Species	Animalia	Mollusca	Bivalvia	Ostreida	Ostreidae	Saccostrea	glomerata	(Gould, 1850)	IEBR_M_CLC	39	Hon Tai	108.53193	15.90513	WGS84	2017	5	10	Do Van Tu, Le Hung Anh, Luu The Anh	+
Saccostrea cf. mordax (Gould, 1850)	Bivalve	Species	Animalia	Mollusca	Bivalvia	Ostreida	Ostreidae	Saccostrea	cf. mordax	(Gould, 1850)	IEBR_M_CLC	40	Bai Ong	108.500214	15.960193	WGS84	2017	5	11	Do Van Tu, Le Hung Anh, Luu The Anh	+
Atrina sp.	Bivalve	Genus	Animalia	Mollusca	Bivalvia	Ostreida	Pinnidae	Atrina	sp.		IEBR_M_CLC	36	Hon Tai	108.53193	15.90513	WGS84	2017	5	10	Do Van Tu, Le Hung Anh, Luu The Anh	+
Amusium pleuronectes (Linnaeus, 1758)	Bivalve	Species	Animalia	Mollusca	Bivalvia	Pectinida	Pectinidae	Amusium	pleuronectes	(Linnaeus, 1758)	IEBR_M_CLC	29	Hon Tai	108.53193	15.90513	WGS84	2017	5	10	Do Van Tu, Le Hung Anh, Luu The Anh	+
Mimachlamys sanguinea (Linnaeus, 1758)	Bivalve	Species	Animalia	Mollusca	Bivalvia	Pectinida	Pectinidae	Mimachlamys	sanguinea	(Linnaeus, 1758)	IEBR_M_CLC	30	Hon Dai	108.47814	15.94558	WGS84	2017	5	10	Do Van Tu, Le Hung Anh, Luu The Anh	+
Plicatula australis Lamarck, 1819	Bivalve	Species	Animalia	Mollusca	Bivalvia	Pectinida	Plicatulidae	Plicatula	australis	Lamarck, 1819	IEBR_M_CLC	31	Bai Ong	108.500214	15.960193	WGS84	2017	5	11	Do Van Tu, Le Hung Anh, Luu The Anh	+
Spondylus sp.	Bivalve	Genus	Animalia	Mollusca	Bivalvia	Pectinida	Spondylidae	Spondylus	sp.		IEBR_M_CLC	32	Hon Tai	108.53193	15.90513	WGS84	2017	5	10	Do Van Tu, Le Hung Anh, Luu The Anh
Isognomon sp.	Bivalve	Genus	Animalia	Mollusca	Bivalvia	Ostreida	Pteriidae	Isognomon	sp.		IEBR_M_CLC	33	Hon Tai	108.53193	15.90513	WGS84	2017	5	10	Do Van Tu, Le Hung Anh, Luu The Anh	+
Pinctada martensii (Dunker, 1872)	Bivalve	Genus	Animalia	Mollusca	Bivalvia	Ostreida	Pteriidae	Pinctada	martensii	(Dunker, 1872)	IEBR_M_CLC	34	Hon Dai	108.47814	15.94558	WGS84	2017	5	10	Do Van Tu, Le Hung Anh, Luu The Anh
Pinctada margaritifera (Linnaeus, 1758	Bivalve	Genus	Animalia	Mollusca	Bivalvia	Ostreida	Pteriidae	Pinctada	margaritifera	(Linnaeus, 1758)	IEBR_M_CLC	143	Hon Dai	108.47814	15.94558	WGS84	2017	5	10	Do Van Tu, Le Hung Anh, Luu The Anh
Pteria penguin (Röding, 1798)	Bivalve	Species	Animalia	Mollusca	Bivalvia	Ostreida	Pteriidae	Pteria	penguin	(Röding, 1798)	IEBR_M_CLC	35	Hon Dai	108.47814	15.94558	WGS84	2017	5	10	Do Van Tu, Le Hung Anh, Luu The Anh
Chama limbula Lamarck, 1819	Bivalve	Species	Animalia	Mollusca	Bivalvia	Venerida	Chamidae	Chama	limbula	Lamarck, 1819	IEBR_M_CLC	45	Bai Bac	108.49052	15.96038	WGS84	2017	5	12	Do Van Tu, Le Hung Anh, Luu The Anh	+
Atactodea striata (Gmelin, 1791)	Bivalve	Species	Animalia	Mollusca	Bivalvia	Venerida	Mesodesmatidae	Atactodea	striata	(Gmelin, 1791)	IEBR_M_CLC	44	Bai Huong	108.528494	15.930946	WGS84	2017	5	10	Do Van Tu, Le Hung Anh, Luu The Anh	+
Gafrarium dispar (Holten, 1802)	Bivalve	Species	Animalia	Mollusca	Bivalvia	Venerida	Veneridae	Gafrarium	dispar	(Holten, 1802)	IEBR_M_CLC	10	Hon Tai	108.53193	15.90513	WGS84	2017	5	10	Do Van Tu, Le Hung Anh, Luu The Anh	+
Gafrarium pectinatum (Linnaeus, 1758)	Bivalve	Species	Animalia	Mollusca	Bivalvia	Venerida	Veneridae	Gafrarium	pectinatum	(Linnaeus, 1758)	IEBR_M_CLC	11	Hon Tai	108.53193	15.90513	WGS84	2017	5	10	Do Van Tu, Le Hung Anh, Luu The Anh	+
Globivenus toreuma (Gould, 1850)	Bivalve	Species	Animalia	Mollusca	Bivalvia	Venerida	Veneridae	Globivenus	toreuma	(Gould, 1850)	IEBR_M_CLC	12	Bai Bac	108.49052	15.96038	WGS84	2017	5	12	Do Van Tu, Le Hung Anh, Luu The Anh	+
Lioconcha fastigiata (G. B. Sowerby II, 1851)	Bivalve	Species	Animalia	Mollusca	Bivalvia	Venerida	Veneridae	Lioconcha	fastigiata	(G. B. Sowerby II, 1851)	IEBR_M_CLC	13	Bai Ong	108.500214	15.960193	WGS84	2017	5	11	Do Van Tu, Le Hung Anh, Luu The Anh	+
Paphia undulata (Born, 1778)	Bivalve	Species	Animalia	Mollusca	Bivalvia	Venerida	Veneridae	Paphia	undulata	(Born, 1778)	IEBR_M_CLC	14	Bai Huong	108.528494	15.930946	WGS84	2017	5	10	Do Van Tu, Le Hung Anh, Luu The Anh	+
Periglypta albocancellata (M. Huber, 2010)	Bivalve	Species	Animalia	Mollusca	Bivalvia	Venerida	Veneridae	Periglypta	albocancellata	(M. Huber, 2010)	IEBR_M_CLC	15	Hon Dai	108.47814	15.94558	WGS84	2017	5	10	Do Van Tu, Le Hung Anh, Luu The Anh	+
Periglypta reticulata (Linnaeus, 1758)	Bivalve	Species	Animalia	Mollusca	Bivalvia	Venerida	Veneridae	Periglypta	reticulata	(Linnaeus, 1758)	IEBR_M_CLC	16	Hon Dai	108.47814	15.94558	WGS84	2017	5	10	Do Van Tu, Le Hung Anh, Luu The Anh
Venerupis aspera (Quoy & Gaimard, 1835)	Bivalve	Species	Animalia	Mollusca	Bivalvia	Venerida	Veneridae	Venerupis	aspera	(Quoy & Gaimard, 1835)	IEBR_M_CLC	17	Bai Ong	108.500214	15.960193	WGS84	2017	5	11	Do Van Tu, Le Hung Anh, Luu The Anh	+
Janthina umbilicata d'Orbigny, 1841	Snail	Species	Animalia	Mollusca	Gastropoda	Caenogastropoda	Epitoniidae	Janthina	umbilicata	d'Orbigny, 1841	IEBR_M_CLC	46	Bai Huong	108.528494	15.930946	WGS84	2017	5	10	Do Van Tu, Le Hung Anh, Luu The Anh	+
Planaxis sulcatus (Born, 1778)	Snail	Species	Animalia	Mollusca	Gastropoda	Caenogastropoda	Planaxidae	Planaxis	sulcatus	(Born, 1778)	IEBR_M_CLC	47	Bai Ong	108.500214	15.960193	WGS84	2017	5	11	Do Van Tu, Le Hung Anh, Luu The Anh	+
Nerita albicilla Linnaeus, 1758	Snail	Species	Animalia	Mollusca	Gastropoda	Cycloneritida	Neritidae	Nerita	albicilla	Linnaeus, 1758	IEBR_M_CLC	51	Bai Ong	108.500214	15.960193	WGS84	2017	5	11	Do Van Tu, Le Hung Anh, Luu The Anh	+
Nerita balteata Reeve, 1855	Snail	Species	Animalia	Mollusca	Gastropoda	Cycloneritida	Neritidae	Nerita	balteata	Reeve, 1855	IEBR_M_CLC	52	Bai Bac	108.49052	15.96038	WGS84	2017	5	12	Do Van Tu, Le Hung Anh, Luu The Anh	+
Haliotis ovina Gmelin, 1791	Snail	Species	Animalia	Mollusca	Gastropoda	Lepetellida	Haliotidae	Haliotis	ovina	Gmelin, 1791	IEBR_M_CLC	54	Hon Tai	108.53193	15.90513	WGS84	2017	5	10	Do Van Tu, Le Hung Anh, Luu The Anh
Haliotis varia Linnaeus, 1758	Snail	Species	Animalia	Mollusca	Gastropoda	Lepetellida	Haliotidae	Haliotis	varia	Linnaeus, 1758	IEBR_M_CLC	55	Hon Tai	108.53193	15.90513	WGS84	2017	5	10	Do Van Tu, Le Hung Anh, Luu The Anh
Bufonaria rana (Linnaeus, 1758)	Snail	Species	Animalia	Mollusca	Gastropoda	Littorinimorpha	Bursidae	Bufonaria	rana	(Linnaeus, 1758)	IEBR_M_CLC	98	Hon La	108.44516	15.96868	WGS84	2017	5	10	Do Van Tu, Le Hung Anh, Luu The Anh	+
Bursa granularis (Röding, 1798)	Snail	Species	Animalia	Mollusca	Gastropoda	Littorinimorpha	Bursidae	Bursa	granularis	(Röding, 1798)	IEBR_M_CLC	139	Bai Ong	108.500214	15.960193	WGS84	2017	5	11	Do Van Tu, Le Hung Anh, Luu The Anh	+
Tutufa oyamai Habe, 1973	Snail	Species	Animalia	Mollusca	Gastropoda	Littorinimorpha	Bursidae	Tutufa	oyamai	Habe, 1973	IEBR_M_CLC	145	Hon Dai	108.47814	15.94558	WGS84	2017	5	10	Do Van Tu, Le Hung Anh, Luu The Anh	+
Lotoria lotoria (Linnaeus, 1758)	Snail	Species	Animalia	Mollusca	Gastropoda	Littorinimorpha	Cymatiidae	Lotoria	lotoria	(Linnaeus, 1758)	IEBR_M_CLC	142	Hon Dai	108.47814	15.94558	WGS84	2017	5	10	Do Van Tu, Le Hung Anh, Luu The Anh	+
Bistolida ursellus (Gmelin, 1791)	Snail	Species	Animalia	Mollusca	Gastropoda	Littorinimorpha	Cypraeidae	Bistolida	ursellus	(Gmelin, 1791)	IEBR_M_CLC	104	Hon Dai	108.47814	15.94558	WGS84	2017	5	10	Do Van Tu, Le Hung Anh, Luu The Anh	+
Cypraea tigris Linnaeus, 1758	Snail	Species	Animalia	Mollusca	Gastropoda	Littorinimorpha	Cypraeidae	Cypraea	tigris	Linnaeus, 1758	IEBR_M_CLC	105	Hon Tai	108.53193	15.90513	WGS84	2017	5	10	Do Van Tu, Le Hung Anh, Luu The Anh	+
Erosaria erosa (Linnaeus, 1758)	Snail	Species	Animalia	Mollusca	Gastropoda	Littorinimorpha	Cypraeidae	Erosaria	erosa	(Linnaeus, 1758)	IEBR_M_CLC	106	Hon La	108.44516	15.96868	WGS84	2017	5	10	Do Van Tu, Le Hung Anh, Luu The Anh
Erronea errones (Linnaeus, 1758)	Snail	Species	Animalia	Mollusca	Gastropoda	Littorinimorpha	Cypraeidae	Erronea	errones	(Linnaeus, 1758)	IEBR_M_CLC	107	Hon Dai	108.47814	15.94558	WGS84	2017	5	10	Do Van Tu, Le Hung Anh, Luu The Anh	+
Luria isabella (Linnaeus, 1758)	Snail	Species	Animalia	Mollusca	Gastropoda	Littorinimorpha	Cypraeidae	Luria	isabella	(Linnaeus, 1758)	IEBR_M_CLC	110	Bai Huong	108.528494	15.930946	WGS84	2017	5	10	Do Van Tu, Le Hung Anh, Luu The Anh	+
Lyncina carneola (Linnaeus, 1758)	Snail	Species	Animalia	Mollusca	Gastropoda	Littorinimorpha	Cypraeidae	Lyncina	carneola	(Linnaeus, 1758)	IEBR_M_CLC	108	Hon Dai	108.47814	15.94558	WGS84	2017	5	10	Do Van Tu, Le Hung Anh, Luu The Anh	+
Lyncina lynx (Linnaeus, 1758)	Snail	Species	Animalia	Mollusca	Gastropoda	Littorinimorpha	Cypraeidae	Lyncina	lynx	(Linnaeus, 1758)	IEBR_M_CLC	109	Bai Ong	108.500214	15.960193	WGS84	2017	5	11	Do Van Tu, Le Hung Anh, Luu The Anh	+
Mauritia arabica (Linnaeus, 1758)	Snail	Species	Animalia	Mollusca	Gastropoda	Littorinimorpha	Cypraeidae	Mauritia	arabica	(Linnaeus, 1758)	IEBR_M_CLC	111	Hon La	108.44516	15.96868	WGS84	2017	5	10	Do Van Tu, Le Hung Anh, Luu The Anh
Mauritia eglantina (Duclos, 1833)	Snail	Species	Animalia	Mollusca	Gastropoda	Littorinimorpha	Cypraeidae	Mauritia	eglantina	(Duclos, 1833)	IEBR_M_CLC	112	Hon La	108.44516	15.96868	WGS84	2017	5	10	Do Van Tu, Le Hung Anh, Luu The Anh	+
Monetaria annulus (Linnaeus, 1758)	Snail	Species	Animalia	Mollusca	Gastropoda	Littorinimorpha	Cypraeidae	Monetaria	annulus	(Linnaeus, 1758)	IEBR_M_CLC	113	Hon Dai	108.47814	15.94558	WGS84	2017	5	10	Do Van Tu, Le Hung Anh, Luu The Anh	+
Monetaria caputserpentis (Linnaeus, 1758)	Snail	Species	Animalia	Mollusca	Gastropoda	Littorinimorpha	Cypraeidae	Monetaria	caputserpentis	(Linnaeus, 1758)	IEBR_M_CLC	114	Hon Dai	108.47814	15.94558	WGS84	2017	5	10	Do Van Tu, Le Hung Anh, Luu The Anh
Monetaria moneta (Linnaeus, 1758)	Snail	Species	Animalia	Mollusca	Gastropoda	Littorinimorpha	Cypraeidae	Monetaria	moneta	(Linnaeus, 1758)	IEBR_M_CLC	115	Hon Tai	108.53193	15.90513	WGS84	2017	5	10	Do Van Tu, Le Hung Anh, Luu The Anh	+
Naria helvola (Linnaeus, 1758)	Snail	Species	Animalia	Mollusca	Gastropoda	Littorinimorpha	Cypraeidae	Naria	helvola	(Linnaeus, 1758)	IEBR_M_CLC	116	Hon Dai	108.47814	15.94558	WGS84	2017	5	10	Do Van Tu, Le Hung Anh, Luu The Anh
Sabia conica (Schumacher, 1817)	Snail	Species	Animalia	Mollusca	Gastropoda	Littorinimorpha	Hipponicidae	Sabia	conica	(Schumacher, 1817)	IEBR_M_CLC	117	Hon La	108.44516	15.96868	WGS84	2017	5	10	Do Van Tu, Le Hung Anh, Luu The Anh	+
Echinolittorina cf. tricincta Reid, 2007	Snail	Species	Animalia	Mollusca	Gastropoda	Littorinimorpha	Littorinidae	Echinolittorina	cf. tricincta	Reid, 2007	IEBR_M_CLC	48	Bai Ong	108.500214	15.960193	WGS84	2017	5	11	Do Van Tu, Le Hung Anh, Luu The Anh	+
Echinolittorina pascua (Rosewater, 1970)	Snail	Species	Animalia	Mollusca	Gastropoda	Littorinimorpha	Littorinidae	Echinolittorina	pascua	(Rosewater, 1970)	IEBR_M_CLC	49	Bai Bac	108.49052	15.96038	WGS84	2017	5	12	Do Van Tu, Le Hung Anh, Luu The Anh	+
Littoraria undulata (Gray, 1839)	Snail	Species	Animalia	Mollusca	Gastropoda	Littorinimorpha	Littorinidae	Littoraria	undulata	(Gray, 1839)	IEBR_M_CLC	50	Bai Huong	108.528494	15.930946	WGS84	2017	5	10	Do Van Tu, Le Hung Anh, Luu The Anh	+
Mammilla mammata (Röding, 1798)	Snail	Species	Animalia	Mollusca	Gastropoda	Littorinimorpha	Naticidae	Mammilla	mammata	(Röding, 1798)	IEBR_M_CLC	118	Hon La	108.44516	15.96868	WGS84	2017	5	10	Do Van Tu, Le Hung Anh, Luu The Anh	+
Distorsio reticularis (Linnaeus, 1758)	Snail	Species	Animalia	Mollusca	Gastropoda	Littorinimorpha	Personidae	Distorsio	reticularis	(Linnaeus, 1758)	IEBR_M_CLC	119	Hon Dai	108.47814	15.94558	WGS84	2017	5	10	Do Van Tu, Le Hung Anh, Luu The Anh	+
Lotoria lotoria (Linnaeus, 1758)	Snail	Species	Animalia	Mollusca	Gastropoda	Littorinimorpha	Ranellidae	Lotoria	lotoria	(Linnaeus, 1758)	IEBR_M_CLC	120	Hon Tai	108.53193	15.90513	WGS84	2017	5	10	Do Van Tu, Le Hung Anh, Luu The Anh	+
Euprotomus aratrum (Röding, 1798)	Snail	Species	Animalia	Mollusca	Gastropoda	Littorinimorpha	Strombidae	Euprotomus	aratrum	(Röding, 1798)	IEBR_M_CLC	122	Hon Dai	108.47814	15.94558	WGS84	2017	5	10	Do Van Tu, Le Hung Anh, Luu The Anh	+
Lambis lambis (Linnaeus, 1758)	Snail	Species	Animalia	Mollusca	Gastropoda	Littorinimorpha	Strombidae	Lambis	lambis	(Linnaeus, 1758)	IEBR_M_CLC	121	Hon Dai	108.47814	15.94558	WGS84	2017	5	10	Do Van Tu, Le Hung Anh, Luu The Anh
Tonna galea (Linnaeus, 1758)	Snail	Species	Animalia	Mollusca	Gastropoda	Littorinimorpha	Tonnidae	Tonna	galea	(Linnaeus, 1758)	IEBR_M_CLC	144	Hon Dai	108.47814	15.94558	WGS84	2017	5	10	Do Van Tu, Le Hung Anh, Luu The Anh	+
Tonna lischkeana (Küster, 1857)	Snail	Species	Animalia	Mollusca	Gastropoda	Littorinimorpha	Tonnidae	Tonna	lischkeana	(Küster, 1857)	IEBR_M_CLC	123	Hon La	108.44516	15.96868	WGS84	2017	5	10	Do Van Tu, Le Hung Anh, Luu The Anh	+
Babylonia areolata (Link, 1807)	Snail	Species	Animalia	Mollusca	Gastropoda	Neogastropoda	Babyloniidae	Babylonia	areolata	(Link, 1807)	IEBR_M_CLC	56	Hon Dai	108.47814	15.94558	WGS84	2017	5	10	Do Van Tu, Le Hung Anh, Luu The Anh	+
Euplica scripta (Lamarck, 1822)	Snail	Species	Animalia	Mollusca	Gastropoda	Neogastropoda	Columbellidae	Euplica	scripta	(Lamarck, 1822)	IEBR_M_CLC	57	Bai Bac	108.49052	15.96038	WGS84	2017	5	12	Do Van Tu, Le Hung Anh, Luu The Anh	+
Pyrene punctata (Bruguière, 1789)	Snail	Species	Animalia	Mollusca	Gastropoda	Neogastropoda	Columbellidae	Pyrene	punctata	(Bruguière, 1789)	IEBR_M_CLC	58	Bai Huong	108.528494	15.930946	WGS84	2017	5	10	Do Van Tu, Le Hung Anh, Luu The Anh	+
Conus betulinus Linnaeus, 1758	Snail	Species	Animalia	Mollusca	Gastropoda	Neogastropoda	Conidae	Conus	betulinus	Linnaeus, 1758	IEBR_M_CLC	140	Hon Dai	108.47814	15.94558	WGS84	2017	5	10	Do Van Tu, Le Hung Anh, Luu The Anh	+
Conus cinereus Hwass in Bruguière, 1792	Snail	Species	Animalia	Mollusca	Gastropoda	Neogastropoda	Conidae	Conus	cinereus	Hwass in Bruguière, 1792	IEBR_M_CLC	61	Hon Dai	108.47814	15.94558	WGS84	2017	5	10	Do Van Tu, Le Hung Anh, Luu The Anh	+
Conus coronatus Gmelin, 1791	Snail	Species	Animalia	Mollusca	Gastropoda	Neogastropoda	Conidae	Conus	coronatus	Gmelin, 1791	IEBR_M_CLC	62	Hon Dai	108.47814	15.94558	WGS84	2017	5	10	Do Van Tu, Le Hung Anh, Luu The Anh	+
Conus ebraeus Linnaeus, 1758	Snail	Species	Animalia	Mollusca	Gastropoda	Neogastropoda	Conidae	Conus	ebraeus	Linnaeus, 1758	IEBR_M_CLC	63	Hon Tai	108.53193	15.90513	WGS84	2017	5	10	Do Van Tu, Le Hung Anh, Luu The Anh	+
Conus flavidus Lamarck, 1810	Snail	Species	Animalia	Mollusca	Gastropoda	Neogastropoda	Conidae	Conus	flavidus	Lamarck, 1810	IEBR_M_CLC	64	Hon Dai	108.47814	15.94558	WGS84	2017	5	10	Do Van Tu, Le Hung Anh, Luu The Anh	+
Conus lividus Hwass in Bruguière, 1792	Snail	Species	Animalia	Mollusca	Gastropoda	Neogastropoda	Conidae	Conus	lividus	Hwass in Bruguière, 1792	IEBR_M_CLC	65	Hon Tai	108.53193	15.90513	WGS84	2017	5	10	Do Van Tu, Le Hung Anh, Luu The Anh
Conus miles Linnaeus, 1758	Snail	Species	Animalia	Mollusca	Gastropoda	Neogastropoda	Conidae	Conus	miles	Linnaeus, 1758	IEBR_M_CLC	66	Hon Tai	108.53193	15.90513	WGS84	2017	5	10	Do Van Tu, Le Hung Anh, Luu The Anh	+
Conus nanus G. B. Sowerby I, 1833	Snail	Species	Animalia	Mollusca	Gastropoda	Neogastropoda	Conidae	Conus	nanus	G. B. Sowerby I, 1833	IEBR_M_CLC	67	Hon Dai	108.47814	15.94558	WGS84	2017	5	10	Do Van Tu, Le Hung Anh, Luu The Anh	+
Conus quercinus Lightfoot, 1786	Snail	Species	Animalia	Mollusca	Gastropoda	Neogastropoda	Conidae	Conus	quercinus	Lightfoot, 1786	IEBR_M_CLC	68	Hon Dai	108.47814	15.94558	WGS84	2017	5	10	Do Van Tu, Le Hung Anh, Luu The Anh	+
Conus sp.	Snail	Genus	Animalia	Mollusca	Gastropoda	Neogastropoda	Conidae	Conus	sp.		IEBR_M_CLC	69	Hon Tai	108.53193	15.90513	WGS84	2017	5	10	Do Van Tu, Le Hung Anh, Luu The Anh	+
Vexillum taeniatum (Lamarck, 1811)	Snail	Species	Animalia	Mollusca	Gastropoda	Neogastropoda	Costellariidae	Vexillum	taeniatum	(Lamarck, 1811)	IEBR_M_CLC	60	Hon Tai	108.53193	15.90513	WGS84	2017	5	10	Do Van Tu, Le Hung Anh, Luu The Anh	+
Vexillum sp.	Snail	Genus	Animalia	Mollusca	Gastropoda	Neogastropoda	Costellariidae	Vexillum	sp.		IEBR_M_CLC	59	Bai Huong	108.528494	15.930946	WGS84	2017	5	10	Do Van Tu, Le Hung Anh, Luu The Anh	+
Latirus polygonus (Gmelin, 1791)	Snail	Species	Animalia	Mollusca	Gastropoda	Neogastropoda	Fasciolariidae	Latirus	polygonus	(Gmelin, 1791)	IEBR_M_CLC	70	Hon Dai	108.47814	15.94558	WGS84	2017	5	10	Do Van Tu, Le Hung Anh, Luu The Anh
Peristernia nassatula (Lamarck, 1822)	Snail	Species	Animalia	Mollusca	Gastropoda	Neogastropoda	Fasciolariidae	Peristernia	nassatula	(Lamarck, 1822)	IEBR_M_CLC	71	Hon Dai	108.47814	15.94558	WGS84	2017	5	10	Do Van Tu, Le Hung Anh, Luu The Anh	+
Pleuroploca trapezium (Linnaeus, 1758)	Snail	Species	Animalia	Mollusca	Gastropoda	Neogastropoda	Fasciolariidae	Pleuroploca	trapezium	(Linnaeus, 1758)	IEBR_M_CLC	72	Hon La	108.44516	15.96868	WGS84	2017	5	10	Do Van Tu, Le Hung Anh, Luu The Anh	+
Strigatella scutulata (Gmelin, 1791)	Snail	Species	Animalia	Mollusca	Gastropoda	Neogastropoda	Mitridae	Strigatella	scutulata	(Gmelin, 1791)	IEBR_M_CLC	73	Hon Tai	108.53193	15.90513	WGS84	2017	5	10	Do Van Tu, Le Hung Anh, Luu The Anh	+
Chicoreus brunneus (Link, 1807)	Snail	Species	Animalia	Mollusca	Gastropoda	Neogastropoda	Muricidae	Chicoreus	brunneus	(Link, 1807)	IEBR_M_CLC	74	Bai Bac	108.49052	15.96038	WGS84	2017	5	12	Do Van Tu, Le Hung Anh, Luu The Anh
Chicoreus microphyllus (Lamarck, 1816)	Snail	Species	Animalia	Mollusca	Gastropoda	Neogastropoda	Muricidae	Chicoreus	microphyllus	(Lamarck, 1816)	IEBR_M_CLC	75	Bai Ong	108.500214	15.960193	WGS84	2017	5	11	Do Van Tu, Le Hung Anh, Luu The Anh	+
Coralliophila erosa (Röding, 1798)	Snail	Species	Animalia	Mollusca	Gastropoda	Neogastropoda	Muricidae	Coralliophila	erosa	(Röding, 1798)	IEBR_M_CLC	141	Bai Ong	108.500214	15.960193	WGS84	2017	5	11	Do Van Tu, Le Hung Anh, Luu The Anh	+
Coralliophila violacea (Kiener, 1836)	Snail	Species	Animalia	Mollusca	Gastropoda	Neogastropoda	Muricidae	Coralliophila	violacea	(Kiener, 1836)	IEBR_M_CLC	76	Hon Tai	108.53193	15.90513	WGS84	2017	5	10	Do Van Tu, Le Hung Anh, Luu The Anh	+
Drupa morum Röding, 1798	Snail	Species	Animalia	Mollusca	Gastropoda	Neogastropoda	Muricidae	Drupa	morum	Röding, 1798	IEBR_M_CLC	77	Bai Ong	108.500214	15.960193	WGS84	2017	5	11	Do Van Tu, Le Hung Anh, Luu The Anh	+
Drupa ricinus (Linnaeus, 1758)	Snail	Species	Animalia	Mollusca	Gastropoda	Neogastropoda	Muricidae	Drupa	ricinus	(Linnaeus, 1758)	IEBR_M_CLC	78	Bai Huong	108.528494	15.930946	WGS84	2017	5	10	Do Van Tu, Le Hung Anh, Luu The Anh
Drupa sp.	Snail	Genus	Animalia	Mollusca	Gastropoda	Neogastropoda	Muricidae	Drupa	sp.		IEBR_M_CLC	79	Bai Huong	108.528494	15.930946	WGS84	2017	5	10	Do Van Tu, Le Hung Anh, Luu The Anh	+
Drupella margariticola (Broderip in Broderip & Sowerby, 1833)	Snail	Species	Animalia	Mollusca	Gastropoda	Neogastropoda	Muricidae	Drupella	margariticola	(Broderip in Broderip & Sowerby, 1833)	IEBR_M_CLC	80	Bai Bac	108.49052	15.96038	WGS84	2017	5	12	Do Van Tu, Le Hung Anh, Luu The Anh	+
Mancinella alouina (Röding, 1798)	Snail	Species	Animalia	Mollusca	Gastropoda	Neogastropoda	Muricidae	Mancinella	alouina	(Röding, 1798)	IEBR_M_CLC	81	Hon Dai	108.47814	15.94558	WGS84	2017	5	10	Do Van Tu, Le Hung Anh, Luu The Anh
Mancinella echinulata (Lamarck, 1822)	Snail	Species	Animalia	Mollusca	Gastropoda	Neogastropoda	Muricidae	Mancinella	echinulata	(Lamarck, 1822)	IEBR_M_CLC	82	Hon Tai	108.53193	15.90513	WGS84	2017	5	10	Do Van Tu, Le Hung Anh, Luu The Anh	+
Murex trapa Röding, 1798	Snail	Species	Animalia	Mollusca	Gastropoda	Neogastropoda	Muricidae	Murex	trapa	Röding, 1798	IEBR_M_CLC	83	Hon Dai	108.47814	15.94558	WGS84	2017	5	10	Do Van Tu, Le Hung Anh, Luu The Anh	+
Nassa francolina (Bruguière, 1789)	Snail	Species	Animalia	Mollusca	Gastropoda	Neogastropoda	Muricidae	Nassa	francolina	(Bruguière, 1789)	IEBR_M_CLC	84	Hon La	108.44516	15.96868	WGS84	2017	5	10	Do Van Tu, Le Hung Anh, Luu The Anh	+
Oppomorus purpureocinctus (Preston, 1909	Snail	Species	Animalia	Mollusca	Gastropoda	Neogastropoda	Muricidae	Oppomorus	purpureocinctus	(Preston, 1909	IEBR_M_CLC	85	Bai Ong	108.500214	15.960193	WGS84	2017	5	11	Do Van Tu, Le Hung Anh, Luu The Anh	+
Oppomorus funiculatus (Reeve, 1846)	Snail	Species	Animalia	Mollusca	Gastropoda	Neogastropoda	Muricidae	Oppomorus	funiculatus	(Reeve, 1846)	IEBR_M_CLC	86	Bai Bac	108.49052	15.96038	WGS84	2017	5	12	Do Van Tu, Le Hung Anh, Luu The Anh	+
Purpura panama (Röding, 1798)	Snail	Species	Animalia	Mollusca	Gastropoda	Neogastropoda	Muricidae	Purpura	panama	(Röding, 1798)	IEBR_M_CLC	87	Hon Tai	108.53193	15.90513	WGS84	2017	5	10	Do Van Tu, Le Hung Anh, Luu The Anh	+
Rapana rapiformis (Born, 1778)	Snail	Species	Animalia	Mollusca	Gastropoda	Neogastropoda	Muricidae	Rapana	rapiformis	(Born, 1778)	IEBR_M_CLC	88	Hon Dai	108.47814	15.94558	WGS84	2017	5	10	Do Van Tu, Le Hung Anh, Luu The Anh	+
Reishia cf. bronni (Dunker, 1860)	Snail	Species	Animalia	Mollusca	Gastropoda	Neogastropoda	Muricidae	Reishia	cf. bronni	(Dunker, 1860)	IEBR_M_CLC	89	Hon La	108.44516	15.96868	WGS84	2017	5	10	Do Van Tu, Le Hung Anh, Luu The Anh	+
Reishia cf. clavigera (Küster, 1860)	Snail	Species	Animalia	Mollusca	Gastropoda	Neogastropoda	Muricidae	Reishia	cf. clavigera	(Küster, 1860)	IEBR_M_CLC	90	Hon Dai	108.47814	15.94558	WGS84	2017	5	10	Do Van Tu, Le Hung Anh, Luu The Anh	+
Tenguella granulata (Duclos, 1832)	Snail	Species	Animalia	Mollusca	Gastropoda	Neogastropoda	Muricidae	Tenguella	granulata	(Duclos, 1832)	IEBR_M_CLC	91	Bai Ong	108.500214	15.960193	WGS84	2017	5	11	Do Van Tu, Le Hung Anh, Luu The Anh	+
Tenguella musiva (Kiener, 1835)	Snail	Species	Animalia	Mollusca	Gastropoda	Neogastropoda	Muricidae	Tenguella	musiva	(Kiener, 1835)	IEBR_M_CLC	92	Bai Bac	108.49052	15.96038	WGS84	2017	5	12	Do Van Tu, Le Hung Anh, Luu The Anh	+
Thais sp.	Snail	Genus	Animalia	Mollusca	Gastropoda	Neogastropoda	Muricidae	Thais	sp.		IEBR_M_CLC	93	Bai Huong	108.528494	15.930946	WGS84	2017	5	10	Do Van Tu, Le Hung Anh, Luu The Anh	+
Tylothais virgata (Dillwyn, 1817)	Snail	Species	Animalia	Mollusca	Gastropoda	Neogastropoda	Muricidae	Tylothais	virgata	(Dillwyn, 1817)	IEBR_M_CLC	94	Hon Dai	108.47814	15.94558	WGS84	2017	5	10	Do Van Tu, Le Hung Anh, Luu The Anh	+
Pollia undosa (Linnaeus, 1758)	Snail	Species	Animalia	Mollusca	Gastropoda	Neogastropoda	Pisaniidae	Pollia	undosa	(Linnaeus, 1758)	IEBR_M_CLC	124	Hon Dai	108.47814	15.94558	WGS84	2017	5	10	Do Van Tu, Le Hung Anh, Luu The Anh
Vasum turbinellus (Linnaeus, 1758	Snail	Species	Animalia	Mollusca	Gastropoda	Neogastropoda	Turbinellidae	Vasum	turbinellus	(Linnaeus, 1758	IEBR_M_CLC	95	Hon Tai	108.53193	15.90513	WGS84	2017	5	10	Do Van Tu, Le Hung Anh, Luu The Anh
Gemmula sp.	Snail	Genus	Animalia	Mollusca	Gastropoda	Neogastropoda	Turridae	Gemmula	sp.		IEBR_M_CLC	96	Hon Tai	108.53193	15.90513	WGS84	2017	5	10	Do Van Tu, Le Hung Anh, Luu The Anh	+
Melo melo (Lightfoot, 1786)	Snail	Species	Animalia	Mollusca	Gastropoda	Neogastropoda	Volutidae	Melo	melo	(Lightfoot, 1786)	IEBR_M_CLC	97	Hon La	108.44516	15.96868	WGS84	2017	5	10	Do Van Tu, Le Hung Anh, Luu The Anh	+
Herpetopoma instrictum (Gould, 1849)	Snail	Species	Animalia	Mollusca	Gastropoda	Seguenziida	Chilodontaidae	Herpetopoma	instrictum	(Gould, 1849)	IEBR_M_CLC	125	Hon La	108.44516	15.96868	WGS84	2017	5	10	Do Van Tu, Le Hung Anh, Luu The Anh	+
Siphonaria sp.	Snail	Genus	Animalia	Mollusca	Gastropoda	Siphonariida	Siphonariidae	Siphonaria	sp.		IEBR_M_CLC	126	Hon Tai	108.53193	15.90513	WGS84	2017	5	10	Do Van Tu, Le Hung Anh, Luu The Anh	+
Tectus pyramis (Born, 1778)	Snail	Species	Animalia	Mollusca	Gastropoda	Trochida	Tegulidae	Tectus	pyramis	(Born, 1778)	IEBR_M_CLC	127	Hon Tai	108.53193	15.90513	WGS84	2017	5	10	Do Van Tu, Le Hung Anh, Luu The Anh
Tegula sp.	Snail	Genus	Animalia	Mollusca	Gastropoda	Trochida	Tegulidae	Tegula	sp.		IEBR_M_CLC	128	Bai Huong	108.528494	15.930946	WGS84	2017	5	10	Do Van Tu, Le Hung Anh, Luu The Anh	+
Monodonta labio (Linnaeus, 1758)	Snail	Species	Animalia	Mollusca	Gastropoda	Trochida	Trochidae	Monodonta	labio	(Linnaeus, 1758)	IEBR_M_CLC	129	Bai Bac	108.49052	15.96038	WGS84	2017	5	12	Do Van Tu, Le Hung Anh, Luu The Anh	+
Trochus maculatus Linnaeus, 1758	Snail	Species	Animalia	Mollusca	Gastropoda	Trochida	Trochidae	Trochus	maculatus	Linnaeus, 1758	IEBR_M_CLC	130	Hon Dai	108.47814	15.94558	WGS84	2017	5	10	Do Van Tu, Le Hung Anh, Luu The Anh
Trochus stellatus Gmelin, 1791	Snail	Species	Animalia	Mollusca	Gastropoda	Trochida	Trochidae	Trochus	stellatus	Gmelin, 1791	IEBR_M_CLC	131	Hon Tai	108.53193	15.90513	WGS84	2017	5	10	Do Van Tu, Le Hung Anh, Luu The Anh	+
Umbonium vestiarium (Linnaeus, 1758)	Snail	Species	Animalia	Mollusca	Gastropoda	Trochida	Trochidae	Umbonium	vestiarium	(Linnaeus, 1758)	IEBR_M_CLC	132	Hon La	108.44516	15.96868	WGS84	2017	5	10	Do Van Tu, Le Hung Anh, Luu The Anh	+
Turbo chrysostomus Linnaeus, 1758	Snail	Species	Animalia	Mollusca	Gastropoda	Trochida	Turbinidae	Turbo	chrysostomus	Linnaeus, 1758	IEBR_M_CLC	133	Hon Dai	108.47814	15.94558	WGS84	2017	5	10	Do Van Tu, Le Hung Anh, Luu The Anh
Turbo bruneus (Röding, 1798)	Snail	Species	Animalia	Mollusca	Gastropoda	Trochida	Turbinidae	Turbo	stenogyrus	P. Fischer, 1873	IEBR_M_CLC	134	Hon Dai	108.47814	15.94558	WGS84	2017	5	10	Do Van Tu, Le Hung Anh, Luu The Anh	+
Cerithium punctatum Bruguière, 1792	Snail	Species	Animalia	Mollusca	Gastropoda	Unassigned	Cerithiidae	Cerithium	punctatum	Bruguière, 1792	IEBR_M_CLC	99	Bai Bac	108.49052	15.96038	WGS84	2017	5	12	Do Van Tu, Le Hung Anh, Luu The Anh	+
Cerithium traillii G. B. Sowerby II, 1855	Snail	Species	Animalia	Mollusca	Gastropoda	Unassigned	Cerithiidae	Cerithium	traillii	G. B. Sowerby II, 1855	IEBR_M_CLC	100	Bai Ong	108.500214	15.960193	WGS84	2017	5	11	Do Van Tu, Le Hung Anh, Luu The Anh	+
Clypeomorus bifasciata (G. B. Sowerby II, 1855)	Snail	Species	Animalia	Mollusca	Gastropoda	Unassigned	Cerithiidae	Clypeomorus	bifasciata	(G. B. Sowerby II, 1855)	IEBR_M_CLC	101	Hon La	108.44516	15.96868	WGS84	2017	5	10	Do Van Tu, Le Hung Anh, Luu The Anh	+
Clypeomorus petrosa chemnitziana (Pilsbry, 1901)	Snail	Species	Animalia	Mollusca	Gastropoda	Unassigned	Cerithiidae	Clypeomorus	petrosa	(Pilsbry, 1901)	IEBR_M_CLC	102	Bai Ong	108.500214	15.960193	WGS84	2017	5	11	Do Van Tu, Le Hung Anh, Luu The Anh	+
Rhinoclavis sinensis (Gmelin, 1791)	Snail	Species	Animalia	Mollusca	Gastropoda	Unassigned	Cerithiidae	Rhinoclavis	sinensis	(Gmelin, 1791)	IEBR_M_CLC	103	Hon La	108.44516	15.96868	WGS84	2017	5	10	Do Van Tu, Le Hung Anh, Luu The Anh	+
Lottia sp.	Snail	Genus	Animalia	Mollusca	Gastropoda	Unassigned	Lottiidae	Lottia	sp.		IEBR_M_CLC	135	Hon Tai	108.53193	15.90513	WGS84	2017	5	10	Do Van Tu, Le Hung Anh, Luu The Anh	+
Patelloida cf. saccharina (Linnaeus, 1758)	Snail	Species	Animalia	Mollusca	Gastropoda	Unassigned	Lottiidae	Patelloida	cf. saccharina	(Linnaeus, 1758)	IEBR_M_CLC	136	Hon Tai	108.53193	15.90513	WGS84	2017	5	10	Do Van Tu, Le Hung Anh, Luu The Anh	+
Cellana sp.	Snail	Genus	Animalia	Mollusca	Gastropoda	Unassigned	Nacellidae	Cellana	sp.		IEBR_M_CLC	137	Bai Huong	108.528494	15.930946	WGS84	2017	5	10	Do Van Tu, Le Hung Anh, Luu The Anh
Scutellastra flexuosa (Quoy & Gaimard, 1834)	Snail	Species	Animalia	Mollusca	Gastropoda	Unassigned	Patellidae	Scutellastra	flexuosa	(Quoy & Gaimard, 1834)	IEBR_M_CLC	138	Hon La	108.44516	15.96868	WGS84	2017	5	10	Do Van Tu, Le Hung Anh, Luu The Anh	+
Terebralia sulcata (Born, 1778)	Snail	Species	Animalia	Mollusca	Gastropoda	Unassigned	Potamididae	Terebralia	sulcata	(Born, 1778)	IEBR_M_CLC	53	Bai Huong	108.528494	15.930946	WGS84	2017	5	10	Do Van Tu, Le Hung Anh, Luu The Anh	+
